# Supplementary material for: Intensity of Physical Activity in Young People: Focus on Emotional, Cognitive, and Healthy Lifestyle-Related Variables
Source: Behav Sci (Basel). 2024 Oct 11;14(10):935. doi: 10.3390/bs14100935 (PMC11504200; doi:10.3390/bs14100935)
Supplement: Supplementary file 1 [file behavsci-14-00935-s001.zip]

Archive with 1 entries (1 files):
- behavsci-3236976-supplementary.pdf
